# Supplementary material for: Genome-Based Mexican Diet Bioactives Target Molecular Pathways in HBV, HCV, and MASLD: A Bioinformatic Approach for Liver Disease Prevention
Source: Int J Mol Sci. 2025 Sep 15;26(18):8977. doi: 10.3390/ijms26188977 (PMC12470150; doi:10.3390/ijms26188977)
Supplement: Supplementary file 1 [file ijms-26-08977-s001.zip]

Archive with 1 entries (1 files):
- ijms-3750657-supplementary.pdf
